# Supplementary material for: Circumsporozoite Protein of Plasmodium berghei- and George Baker Virus A-Derived Peptides Trigger Efficient Cell Internalization of Bioconjugates and Functionalized Poly(ethylene glycol)-b-poly(benzyl malate)-Based Nanoparticles in Human Hepatoma Cells
Source: Pharmaceutics. 2022 Apr 6;14(4):804. doi: 10.3390/pharmaceutics14040804 (PMC9028075; doi:10.3390/pharmaceutics14040804)
Supplement: Supplementary file 1 [file pharmaceutics-14-00804-s001.zip]

Archive with 1 entries (1 files):
- pharmaceutics-1653291-supplementary.pdf
